# Supplementary material for: The NtBAG5-CaM complex integrates Ca2+ signals to regulate leaf senescence via the antioxidant system in tobacco
Source: GM Crops Food. 2025 Oct 24;16(1):837–51. doi: 10.1080/21645698.2025.2578048 (PMC12562670; doi:10.1080/21645698.2025.2578048)
Supplement: Supplementary Table 1 primers list1.xls [file KGMC_A_2578048_SM3084.xls]

## Sheet: Sheet2
	primer name	forward primers (5'-3')	reverse primers (5'-3')	purpose
1	NtBAG5	TGAAGGGATTGATGAG GAGGA	TTTCGTTTCTTTGGCACAG CT	qRT-PCR
2	Nt26S	GAAGAAGGTCCCAAGG GTTC	TCTCCCTTTAACACCAACG G	qRT-PCR
3	GUS	gcgcgccaagcttggctgcagTTGGAAAATGTTTTCCTAACTTTTTC	tcttagaattcccggggatccTTTGTTGATATTCGTTCGATAGCTAA	Localization of NtBAG5 expression in tissues via GUS staining
4	J-F	atggccatggaggccgaattcATGGAAAGCCCATTCTACGGA		Y2H
5	J-R-2		ccgctgcaggtcgacggatccCTTCACGTTTTTTCTCACTAAAAACC	Y2H
6	J-R-3		ccgctgcaggtcgacggatccGGAAACAATAAAGTCAATTTTCTCTTG	Y2H
7	J-F-1	atggccatggaggccgaattcAATCAGTCCGTATTCGCCATAAG		Y2H
8	J-R-1		ccgctgcaggtcgacggatccTAAAAACCCTCTGAAAACCTTCTGA	Y2H
9	J-R		ccgctgcaggtcgacggatccTTAAGAAGTATGCCTCTTTTTCTTTGTC	Y2H
10	J-F-2	atggccatggaggccgaattcAAGAAAATTATATCAATACGAAAAGAGGTG		Y2H
11	U-F	CTCCGTTTTACCTGTGGAATCG		CRISPR/Cas9
12	gR		CGGAGGAAAATTCCATCCAC	CRISPR/Cas9
13	gRT3	TGAGGAAACGGACCGCTCgttttagagctagaaat	GAGCGGTCCGTTTCCTCATTgaccaatgttgctcc	CRISPR/Cas9
14	gRT6	GCGAATGCGATGCAGCGCgttttagagctagaaat	GCGCTGCATCGCATTCGCCCaatcactacttcgtct	CRISPR/Cas9
15	P-gRT6	TTATTGCTGGTGCAGGTTTgttttagagctagaaat	AAACCTGCACCAGCAATAACaatcactacttcgtct	CRISPR/Cas9
16	P-gRT3	AGGACTGGATGAGAAAGCAgttttagagctagaaat	TGCTTTCTCATCCAGTCCTTgaccaatgttgctcc	CRISPR/Cas9
17	Pps-GGL	TTCAGAggtctcTctcgACTAGTATGGAATCGGCAGCAAAGG	AGCGTGggtctcGtcagggTCCATCCACTCCAAGCTC	CRISPR/Cas9
18	Pgs-GGR	TTCAGAggtctcTctgacacTGGAATCGGCAGCAAAGG	AGCGTGggtctcGaccgACGCGTATCCATCCACTCCAAGCTC	CRISPR/Cas9
19	AD-CAM	gccatggaggccagtgaattcATGGCGGATCAGCTGACCG	cagctcgagctcgatggatccTCACTTGGCCATCATGACCTT	Y2H
20	106-CAM	atcgaggacgccggcggatccATGGCGGATCAGCTGACCG	acgaaagctctgcaggtcgacTCACTTGGCCATCATGACCTT	BIFC
21	104-NtBAG5	ctatttacaattacaggtaccATGGAAAGCCCATTCTACGGA	cacgctgccaccgccgtcgacAGAAGTATGCCTCTTTTTCTTTGTCTT	BIFC
22	V-CAM	agaaggcctccatggggatccATGGCAGAGCAGCTAACGGA	gagacgcgtgagctcggtaccTCAGTGTCCTTCATCTTACGTGC	VIGS
23	Q-CAM	TTACGAGGAGTTTGTCCGCA	TACCCTCTGAATGGGCAAGG	qRT-PCR
